# Supplementary material for: Plasmodium knowlesi as a model system for characterising Plasmodium vivax drug resistance candidate genes
Source: PLoS Negl Trop Dis. 2019 Jun 3;13(6):e0007470. doi: 10.1371/journal.pntd.0007470 (PMC6564043; doi:10.1371/journal.pntd.0007470)
Supplement: S1 Table — (XLSX) [file pntd.0007470.s008.xlsx]

## Sheet: S1 Table
GeneID	Gene name	Protein name	SwissProt link
PF3D7_0417200	pfdhfr	DHFR-TS	Q8I1R6
PF3D7_0523000	pfmdr1	MDR1	Q7K6A5
PF3D7_0709000	pfcrt, pfcg10	CRT	Q8IBZ9
PF3D7_0810800	pfdhps	PKKK-DHPS	Q8IAU3
PVX_002905			A5KBZ7
PVX_003935			A5KBP9
PVX_079910			A5K991
PVX_080100	pvmdr1	MDR1	A5K9C9
PVX_081810	pvap2-l	AP2-L	A5KA23
PVX_084445	pvcrmp3	CRMP3	A5K0I2
PVX_084940			A5K0T0
PVX_087980	pvcrt, pvcg10	CRT	Q9GSD3
PVX_089950	pvdhfr	DHFR-TS	A5K620
PVX_097025	pvmrp1	MRP1	A5KCN4
PVX_099005	pvcrmp1	CRMP1	A5K6I2
PVX_101445			A5K913
PVX_123230	pvdhps	PKKK-DHPS	A5JZS1
PVX_122995			A5JZM4
