# Supplementary material for: Plasmodium knowlesi as a model system for characterising Plasmodium vivax drug resistance candidate genes
Source: PLoS Negl Trop Dis. 2019 Jun 3;13(6):e0007470. doi: 10.1371/journal.pntd.0007470 (PMC6564043; doi:10.1371/journal.pntd.0007470)
Supplement: S2 Table — SNPs in bold type are common to both the Cambodian and Indonesian alleles and SNPs in red were found to be highly differentiated in the Pearson et al. study to one population or the other [42]. (XLSX) [file pntd.0007470.s009.xlsx]

## Sheet: S2 Table
Gene name/ID	Cambodian sequence (-CMB)	Indonesian sequence (-IND)
PVX-003935	E136K, L788L, Y789Y, G932S	E136K, L788L, Y789Y, G932S
PVX_080100 pvmdr1	S513R, T529, G628S, M908L, T958M	T529T, P598P, G698S, M908L, Y976F, F1076L
PVX_081810 pvap2-l	S69S, S289P, Y543F, R658D, E711E, S897N Insertion of 2 YSHNG motifs in repetitive region starting position 589 Insertion of 1 NNNNGG motif in repetitive region starting at position 668	///
PVX_084940	///	None
PVX_089950 pvdhfr	S58R, S117N Deletion 6 amino acids 94-99	S58R, S117N
PVX_101445	None	S7A, I77T, I81L, R97G
PVX_122995 pvdmt1	V217I, S310R	I67L, Y74H, L206L, Y247H
PVX_123230 pvdhps	M205I, A383G	A383G
